# Supplementary material for: Stability and Assembly Mechanisms of Butterfly Communities across Environmental Gradients of a Subtropical Mountain
Source: Insects. 2024 Mar 27;15(4):230. doi: 10.3390/insects15040230 (PMC11050375; doi:10.3390/insects15040230)
Supplement: Supplementary file 1 [file insects-15-00230-s001.zip]

Archive with 2 entries (2 files):
- supplementary material.pdf
- supplementary material_chebaling_species.csv
