# Supplementary material for: Stability and Assembly Mechanisms of Butterfly Communities across Environmental Gradients of a Subtropical Mountain
Source: Insects. 2024 Mar 27;15(4):230. doi: 10.3390/insects15040230 (PMC11050375; doi:10.3390/insects15040230)
Supplement: Supplementary file 1 [file insects-15-00230-s001.zip › supplementary material_chebaling_species.csv]

	Abisara_fylla	Lethe_syrcis	Pieris_canidia	Polygonia_caureum	Cepora_nadina	Abisara_neophron	Abisara_burnii	Mycalesis_mucianus	Ixias_pyrene	Zizeeria_maha	Eurema_hecabe	Papilio_paris	Aemona_amathusia	Acraea_issoria	Hebomoia_glaucippe	Papilio_nephelus	Pieris_rapae	Mycalesis_franciscav	Ariadne_ariadne	Papilio_protenor	Stiboges_nymphidia	Papilio_helenus	Neope_muirheadii	Ypthima_baldus	Ypthima_multistriata	Ypthima_imitans	Mycalesis_gotama	Argyreus_hyperbius	Cepora_nerissa	Graphium_cloanthus	Lethe_chandica	Zemeros_flegyas	Heliophorus_ila	Ypthima_tappana	Ypthima_motschulskyi	Yamamo_tozephyrus	Udara_dilecta	Udara_albocaerulea	Timelaea_albescens	Thymelicus_leonius	Taraka_hamada	Talbotia_naganum	Tagiades_menaka	Tagiades_litigiosa	Symbrenthia_liaea	Symbrenthia_brabira	Stichophthalma_suffusa	Stibochiona_nicea	Sephisa_chandra
A07	1	1	0	0	0	3	1	2	0	0	0	0	1	1	0	0	0	1	0	0	0	0	0	0	0	1	2	0	0	0	1	0	0	0	0	0	0	0	0	0	0	0	0	0	0	0	0	1	0
A08	3	1	2	0	2	0	1	8	3	2	0	7	0	1	2	1	2	0	0	6	3	1	2	2	4	4	2	1	2	1	0	3	4	2	0	0	0	1	2	0	1	3	0	1	0	0	0	0	0
B06	1	4	0	0	2	3	2	2	4	0	0	0	2	0	5	1	0	0	1	2	0	3	0	0	0	1	0	1	0	0	0	0	0	0	0	0	0	0	0	0	0	0	0	0	0	0	0	1	0
B07	5	2	1	2	6	1	0	1	20	1	1	0	3	0	4	0	3	0	0	0	1	1	0	1	0	1	1	2	0	0	1	1	3	0	0	0	0	0	0	0	1	2	0	0	0	1	0	0	0
B08	1	1	9	4	18	0	1	11	9	4	3	6	4	8	7	7	5	2	2	6	2	4	2	8	3	9	10	0	2	3	0	4	2	1	0	0	2	2	1	0	15	1	1	0	7	2	0	1	0
C06	1	2	0	0	0	1	0	1	1	0	0	0	0	0	0	2	0	0	2	0	0	1	2	0	1	0	1	0	1	0	0	0	0	0	0	0	0	0	0	0	0	1	0	0	0	0	0	0	0
C07	8	6	3	0	1	16	10	2	0	1	0	0	4	0	0	1	1	3	3	1	6	1	6	2	0	1	2	0	0	1	3	1	0	0	1	0	0	0	0	0	2	0	2	0	0	0	0	0	0
C08	16	2	11	0	3	2	4	9	1	1	5	5	6	0	4	2	2	1	2	2	16	2	2	4	1	2	4	1	1	1	5	4	4	3	0	1	0	0	3	0	2	0	1	3	0	2	0	0	0
C09	1	0	1	0	2	2	5	3	0	2	1	3	5	3	2	2	0	3	0	0	6	2	0	0	1	0	2	1	0	0	3	0	0	1	0	2	2	0	0	0	0	0	0	0	0	1	0	0	0
D05	0	2	0	0	0	0	0	0	0	0	1	1	0	0	0	0	0	0	0	3	0	9	0	0	1	0	0	2	0	6	0	0	1	1	0	0	1	0	0	6	0	0	3	0	0	1	1	0	2
D06	4	8	0	0	0	5	9	2	0	0	0	1	3	0	1	0	0	2	0	2	0	0	1	4	1	0	0	0	0	0	0	0	0	0	0	0	0	0	0	0	0	0	0	0	0	0	1	1	0
D07	3	5	0	0	1	5	8	3	1	4	1	0	4	23	1	0	0	2	0	2	4	0	7	1	0	0	2	0	0	0	1	2	1	5	0	0	0	0	0	0	2	0	0	0	0	0	1	3	0
D08	1	1	32	0	3	0	1	3	16	4	16	9	1	38	22	4	9	1	3	2	0	1	2	3	1	4	0	7	8	7	1	1	6	1	0	0	2	0	0	0	1	3	1	1	0	0	0	0	0
D09	2	5	0	0	0	1	2	0	1	1	3	0	1	2	0	1	0	0	0	1	0	1	3	0	0	0	0	1	0	0	0	0	2	0	0	0	0	0	0	0	1	0	0	0	0	1	5	0	0
E05	1	1	0	0	0	0	0	0	0	0	0	0	0	0	0	0	0	0	0	2	0	1	1	1	0	0	0	0	0	1	1	0	0	0	0	1	1	0	0	2	0	0	1	0	0	0	2	0	0
E06	13	1	0	0	0	1	1	0	0	0	0	0	0	0	0	1	0	1	0	0	0	0	0	2	0	0	0	1	0	0	0	0	0	0	0	0	0	0	0	0	0	0	0	0	0	0	0	1	0
E07	1	8	0	0	0	9	10	3	0	0	0	0	10	0	0	0	0	3	0	1	0	0	8	5	1	2	2	0	0	0	3	2	1	1	0	0	1	1	0	0	0	0	0	0	0	0	0	0	0
E08	2	2	12	1	2	0	0	6	3	6	4	0	4	8	0	2	31	1	10	5	1	0	1	6	0	0	2	4	1	1	0	1	1	1	0	0	1	2	0	0	1	0	0	1	0	0	4	0	0
E09	24	2	5	0	0	15	0	3	0	1	1	2	4	3	3	0	1	7	1	1	5	2	2	2	1	3	3	4	1	0	1	2	2	0	0	0	0	0	0	0	1	0	0	0	0	1	1	7	0
E10	0	3	0	1	0	0	2	1	0	3	1	0	1	2	0	0	0	1	2	0	0	2	0	1	0	0	0	0	0	0	0	0	0	0	0	0	0	0	0	0	0	0	0	0	0	0	1	0	0
E11	0	16	0	0	0	0	0	0	0	0	1	0	0	0	0	0	0	1	0	0	0	6	0	0	0	0	0	2	0	0	0	0	0	0	0	0	0	0	0	2	1	0	0	0	0	0	2	0	0
F03	5	5	0	0	0	1	1	1	0	0	0	0	1	0	0	0	0	2	0	0	0	1	3	0	0	0	0	0	0	0	0	0	0	0	0	0	0	0	0	0	0	0	0	0	0	0	0	1	0
F04	3	7	1	0	0	3	1	0	0	0	1	0	2	0	0	0	0	0	0	0	0	0	2	0	0	2	1	0	0	0	0	0	0	1	0	3	0	0	0	1	0	0	0	0	0	0	3	0	0
F05	5	9	0	1	0	1	2	0	0	0	0	0	0	0	0	0	0	1	0	3	1	0	0	0	0	0	0	0	0	0	2	0	0	0	0	0	0	0	0	0	0	2	0	0	0	0	0	0	0
F06	0	4	0	0	0	1	0	0	0	0	0	0	0	0	0	7	0	0	0	0	0	0	1	0	0	2	2	0	0	1	0	0	0	0	0	0	2	0	0	1	0	0	0	0	0	0	0	0	0
F07	0	3	0	0	0	0	4	0	0	0	0	0	0	0	0	2	0	1	0	0	0	2	4	0	0	3	0	0	0	0	0	0	0	2	0	0	0	0	0	1	1	0	0	0	0	1	0	0	0
F08	0	0	2	1	2	0	0	0	0	1	1	0	0	0	0	3	0	0	0	0	0	1	0	2	0	0	1	0	0	0	0	1	1	0	0	0	0	0	0	0	0	0	0	0	0	0	0	0	0
F09	7	0	0	0	0	0	1	0	0	0	0	0	2	0	0	0	0	0	0	0	1	0	0	0	0	0	0	0	0	0	0	0	0	0	0	0	0	0	0	0	0	0	0	0	0	0	0	0	0
F10	7	0	0	0	0	1	3	0	0	0	0	1	0	0	0	0	1	0	0	0	2	0	0	0	0	0	0	0	0	0	0	1	0	0	0	0	0	0	0	0	0	0	0	0	0	0	1	0	0
G02	6	3	0	0	0	0	0	0	0	0	0	0	0	0	0	0	0	0	0	1	0	0	1	0	0	0	0	0	0	0	1	0	0	0	0	0	0	0	0	0	0	0	0	0	0	0	0	0	0
G03	13	7	1	0	0	5	2	0	0	0	0	0	3	0	0	0	0	2	0	0	0	1	6	0	0	0	2	0	0	0	4	0	0	3	1	0	0	0	0	0	0	8	0	0	0	0	0	0	0
G04	1	13	5	0	0	8	1	4	0	5	1	0	2	5	1	0	0	0	0	0	0	0	2	2	0	3	1	6	0	0	4	0	1	1	0	0	0	0	0	0	3	0	1	0	0	0	1	0	0
G05	7	5	0	0	0	3	3	3	0	3	0	1	0	0	0	0	0	9	1	2	0	0	2	1	0	1	1	0	0	0	3	1	0	0	0	0	0	0	0	0	5	2	0	0	1	0	1	0	0
G06	2	0	0	0	0	3	0	0	0	0	0	0	0	0	0	0	0	0	0	1	0	0	2	0	0	0	0	0	0	0	0	0	0	0	0	0	0	0	0	0	0	0	0	0	0	0	0	0	0
G07	0	1	2	0	7	2	3	0	5	0	0	0	1	0	9	0	0	2	0	0	9	0	0	0	0	0	0	0	0	0	1	2	0	0	0	0	0	0	0	0	0	0	0	0	0	0	0	0	0
G08	6	5	12	18	6	0	1	7	5	5	4	1	4	0	2	4	5	4	13	2	6	2	1	4	3	5	2	8	1	4	2	2	2	1	0	0	0	0	0	0	1	3	1	0	0	0	0	0	0
G09	1	1	0	0	0	2	5	0	0	0	0	1	2	0	0	0	0	1	0	1	4	1	1	0	1	0	0	0	0	0	0	0	0	1	1	0	0	0	0	0	0	0	0	0	0	1	2	1	0
G10	7	1	0	0	0	2	4	1	0	0	0	0	2	0	0	0	0	0	0	1	4	0	0	0	0	0	0	0	0	0	0	0	0	2	0	0	0	0	0	0	0	0	0	0	0	1	0	0	0
H01	6	6	0	0	0	0	0	1	0	0	0	1	0	0	0	0	0	1	1	0	4	1	0	0	0	0	0	14	0	8	6	0	0	0	0	0	12	4	0	3	0	8	0	0	0	0	0	0	1
H02	4	5	0	0	0	0	2	0	0	0	0	0	2	0	0	0	0	4	0	0	0	0	3	0	1	1	1	0	0	0	1	1	0	0	0	0	0	0	0	0	0	0	0	0	0	0	1	0	0
H03	10	18	0	0	0	4	6	1	0	0	0	0	0	0	0	0	0	1	0	0	1	0	0	1	0	2	2	0	0	0	0	2	0	1	0	0	0	0	0	0	0	0	0	0	0	0	0	0	0
H04	12	2	1	0	0	3	2	3	0	0	3	0	1	0	0	2	0	1	9	0	0	0	1	1	0	3	0	2	0	0	1	1	0	0	1	0	0	0	0	0	0	2	0	0	0	0	1	0	2
H05	1	0	21	38	2	1	0	5	0	31	43	19	0	8	7	9	15	2	29	5	0	7	1	6	9	3	4	6	0	4	0	7	7	0	0	0	11	0	0	0	3	3	1	0	1	0	0	0	1
H06	5	0	0	0	0	2	0	0	0	0	0	0	2	0	0	0	0	0	0	0	0	0	1	0	0	0	0	0	0	0	0	1	0	0	0	0	0	0	0	0	0	0	0	0	0	0	0	0	0
H07	6	5	0	1	2	3	10	2	0	2	0	0	5	0	0	0	0	3	0	0	1	1	8	0	0	0	0	0	0	0	0	0	0	1	0	0	0	0	0	0	0	0	0	0	0	0	1	0	0
H08	3	1	0	6	3	0	0	1	1	3	2	0	1	2	2	2	2	1	0	1	1	0	4	0	2	1	0	6	0	1	0	4	0	0	0	0	1	0	0	0	1	6	0	0	0	0	0	0	0
H09	2	1	0	0	0	1	2	1	0	0	0	0	0	0	0	0	0	6	0	0	1	2	0	0	0	0	1	0	0	0	0	0	0	0	0	1	0	0	0	0	0	0	0	0	1	0	1	1	0
I03	10	5	0	0	0	2	8	1	0	0	0	1	3	0	0	0	0	0	0	0	0	1	1	0	0	0	0	0	0	0	1	0	0	0	0	0	0	0	0	0	0	0	0	0	0	0	0	0	0
I04	9	6	0	0	0	2	2	0	0	0	0	0	2	0	0	0	0	1	0	0	0	0	0	0	0	0	0	0	0	0	1	0	0	0	0	0	0	0	0	0	0	0	0	0	0	1	0	0	0
I05	5	0	12	10	2	2	2	16	2	3	8	8	0	6	1	5	0	5	10	7	0	3	4	3	5	2	4	3	0	2	1	4	2	1	0	0	0	3	0	0	2	5	0	0	0	0	1	1	0
I06	11	2	0	0	4	7	0	0	0	4	2	0	1	0	0	2	0	1	0	0	2	3	1	0	1	0	0	1	0	0	0	0	0	0	0	0	0	1	0	0	1	0	0	0	0	0	0	0	0
I07	0	1	1	4	2	0	1	2	6	1	0	3	1	0	3	2	0	1	0	3	0	3	0	0	0	0	0	0	16	0	0	0	1	0	0	0	0	1	0	0	2	1	0	0	0	0	0	1	0
I08	2	1	0	14	3	0	0	8	7	0	0	4	0	0	7	0	0	1	2	1	0	0	0	2	0	0	0	1	2	1	2	2	0	0	0	0	1	0	0	0	0	0	1	0	1	0	1	0	0
I09	0	2	0	1	0	1	3	0	0	0	0	2	5	0	0	1	0	1	0	0	0	2	1	0	0	0	0	0	0	0	1	0	0	0	0	0	0	1	0	0	0	0	0	0	0	0	0	0	0
J03	5	4	0	0	0	0	0	1	0	0	0	0	1	0	0	0	0	2	0	1	0	2	1	0	0	0	4	0	0	0	0	1	0	1	0	0	0	0	0	0	0	0	0	0	0	0	0	0	0
J04	15	18	0	0	0	3	1	4	0	0	0	0	1	2	0	0	1	3	0	1	2	0	2	0	0	0	2	1	0	2	4	0	0	0	0	1	1	0	0	0	0	1	0	0	0	0	0	0	0
J05	9	4	0	0	0	2	0	3	0	0	0	0	0	0	0	1	0	7	0	0	0	0	0	1	0	3	0	0	0	0	2	0	0	1	0	0	0	0	0	0	3	0	0	0	0	1	1	2	0
J06	3	0	2	9	5	8	0	2	13	14	7	15	2	4	7	12	0	3	2	2	1	11	2	7	3	4	0	0	2	4	0	5	3	1	0	2	7	0	1	0	4	6	1	0	3	1	0	3	0
J07	1	3	2	0	8	4	0	4	7	1	2	9	1	0	2	4	0	0	0	9	1	2	0	4	5	1	0	0	1	3	0	2	0	1	0	0	0	0	2	0	2	0	0	0	0	1	0	0	0
J08	5	1	41	61	8	1	0	5	15	13	3	2	8	5	3	8	22	1	13	4	7	2	2	5	9	2	9	2	10	0	3	2	8	0	0	0	11	0	0	0	3	1	1	1	0	0	0	0	0
J09	4	1	0	0	0	0	2	0	0	0	0	0	1	0	0	0	0	0	0	0	1	0	3	0	0	0	0	0	0	0	0	0	0	0	0	0	0	0	0	0	0	0	0	0	0	0	0	0	0
K05	6	1	0	0	0	2	1	1	0	0	0	0	1	0	0	0	0	0	0	0	0	0	2	0	0	0	0	0	0	0	1	2	1	0	0	0	0	0	0	0	1	0	0	0	0	0	1	0	0
K06	4	2	0	0	0	1	2	1	0	0	0	0	1	0	0	0	0	1	0	0	1	0	0	1	0	0	0	0	0	0	0	0	0	0	0	0	0	0	0	0	0	0	0	0	0	0	0	1	0
K07	2	0	2	16	14	0	0	1	20	1	1	2	0	0	8	3	1	3	0	9	0	3	0	0	6	3	0	0	15	2	1	2	0	1	0	0	0	0	0	0	0	2	1	0	0	1	0	1	0
K08	9	1	1	0	3	5	3	0	1	0	0	0	1	0	5	0	0	0	1	1	4	0	0	1	0	0	0	0	2	0	0	0	0	0	0	0	0	0	1	0	0	1	0	0	0	0	0	0	0
K09	7	0	0	0	0	0	3	1	1	0	0	0	0	0	0	0	0	0	0	0	2	1	0	0	1	0	0	0	0	0	0	0	5	1	0	0	0	0	0	0	0	0	0	0	0	0	0	0	0
K10	8	0	11	0	0	0	3	1	0	0	1	0	0	0	0	0	13	0	0	0	1	0	0	0	1	0	2	0	2	0	0	1	1	0	0	0	0	0	0	0	0	0	0	0	0	0	0	2	0
L05	15	3	0	0	1	3	5	0	1	1	0	1	4	0	0	1	0	1	0	0	1	0	1	0	0	1	1	0	1	0	3	0	0	1	2	0	0	0	0	0	0	1	0	0	0	0	0	0	0
L06	9	1	0	0	6	3	1	0	0	0	0	0	2	1	0	0	0	0	0	1	0	0	2	1	0	0	0	1	0	0	0	0	0	0	0	0	0	0	0	0	0	0	0	0	0	0	0	0	0
L07	1	0	0	0	12	1	1	2	1	1	0	0	0	0	3	1	1	0	0	1	0	2	0	0	0	0	0	0	0	0	1	1	1	0	0	0	0	0	0	0	1	0	0	0	0	1	0	1	0
L08	2	1	1	1	4	3	2	0	0	0	0	1	0	0	0	0	0	0	0	0	0	0	0	0	0	0	0	0	0	0	0	0	0	0	0	0	0	0	0	0	0	0	0	0	0	0	0	0	0
M06	2	0	5	7	11	0	2	0	5	7	6	10	0	0	10	13	2	1	0	8	1	10	0	3	9	8	3	1	7	14	1	3	4	2	0	0	2	2	0	0	0	5	0	0	0	1	0	0	0
M07	3	1	0	0	10	0	0	4	1	0	0	1	1	2	1	2	0	0	0	0	1	1	1	0	4	3	0	0	2	0	1	2	0	0	0	0	0	1	0	0	0	0	0	0	0	0	0	0	0
M08	2	1	0	0	0	2	2	0	0	0	0	0	1	2	0	1	0	0	2	0	0	0	1	0	0	0	0	0	0	0	0	0	0	0	0	0	0	0	0	0	0	0	0	0	0	0	0	0	0
N06	3	0	2	0	6	1	2	0	2	4	6	9	1	0	6	10	3	3	1	5	2	1	0	5	1	3	0	1	0	8	2	3	2	0	0	0	0	0	0	0	0	1	0	0	0	0	1	1	0
N07	2	3	1	1	6	1	0	3	0	5	2	2	1	3	1	4	0	2	1	2	0	1	1	4	2	4	4	1	2	0	0	1	3	0	2	0	0	0	0	0	0	1	0	0	0	1	0	1	0
N08	4	5	1	0	0	1	1	0	0	0	0	0	4	0	0	1	0	2	0	0	0	0	0	0	0	0	0	0	0	0	1	0	2	0	0	0	0	0	0	0	0	0	0	0	0	1	0	0	0
O06	7	5	3	0	0	0	2	3	0	0	2	1	0	0	0	0	0	4	0	1	1	3	1	6	21	5	3	2	0	0	6	0	1	1	0	0	1	1	0	0	0	0	0	0	0	0	1	0	0
O07	17	2	2	4	0	0	1	0	0	0	0	2	4	0	0	0	0	2	0	0	3	1	0	3	0	0	2	0	0	0	0	1	1	0	0	0	0	0	0	0	0	0	0	0	0	1	0	0	0
P05	8	5	0	0	0	0	1	0	0	1	0	0	0	0	0	0	0	0	0	2	0	1	0	0	2	0	5	4	0	2	0	0	0	0	0	0	0	0	0	0	0	0	0	0	0	0	0	0	2
[truncated: 188 more columns]
